# Supplementary material for: Plasma and Milk Variables Classify Diet, Dry Period Length, and Lactation Week of Dairy Cows Using a Machine Learning Approach
Source: Metabolites. 2025 Oct 28;15(11):698. doi: 10.3390/metabo15110698 (PMC12654569; doi:10.3390/metabo15110698)
Supplement: Supplementary file 1 [file metabolites-15-00698-s001.zip]

Archive with 1 entries (1 files):
- metabolites-3708988-supplementary.pdf
